# Supplementary material for: Rethinking Manure Application: Increase in Multidrug-Resistant Enterococcus spp. in Agricultural Soil Following Chicken Litter Application
Source: Microorganisms. 2021 Apr 21;9(5):885. doi: 10.3390/microorganisms9050885 (PMC8170873; doi:10.3390/microorganisms9050885)
Supplement: Supplementary file 1 [file microorganisms-09-00885-s001.zip]

Archive with 1 entries (1 files):
- microorganisms-1167736-SI.pdf
